# Supplementary material for: Current State of Dry Needling Practices: A Comprehensive Analysis on Use, Training, and Safety
Source: Medicina (Kaunas). 2024 Nov 14;60(11):1869. doi: 10.3390/medicina60111869 (PMC11596814; doi:10.3390/medicina60111869)
Supplement: Supplementary file 1 [file medicina-60-01869-s001.zip]

Archive with 1 entries (1 files):
- medicina-3302665-supplementary.pdf
